# Supplementary material for: Association Between VKORC1 Gene Polymorphisms and Osteopenia and Osteoporosis: A Systematic Review and Meta-Analysis
Source: Medicina (Kaunas). 2026 Jan 15;62(1):180. doi: 10.3390/medicina62010180 (PMC12843655; doi:10.3390/medicina62010180)
Supplement: Supplementary file 1 [file medicina-62-00180-s001.zip]

Archive with 1 entries (1 files):
- medicina-3993598-supplementary.pdf
